# Supplementary material for: An analogue of the Prolactin Releasing Peptide reduces obesity and promotes adult neurogenesis
Source: EMBO Rep. 2023 Dec 20;25(1):351–77. doi: 10.1038/s44319-023-00016-2 (PMC10897398; doi:10.1038/s44319-023-00016-2)
Supplement: Supplementary file 3 — Source Data Fig. 1 [file 44319_2023_16_MOESM3_ESM.zip]

Archive with 14 entries (14 files):
- Fig1A-C data.xlsx
- Fig1D-H Data.xlsx
- Fig1I picture.png
- Fig1I' picture.tif
- Fig1J picture.png
- Fig1J' picture.png
- Fig1K picture.png
- Fig1K' picture.png
- Fig1L-N-P-Q Data.xlsx
- Fig1M picture.png
- Fig1M' picture.png
- Fig1O picture.png
- Fig1O' picture.png
- Fig1O'' picture.png
