# Supplementary material for: An analogue of the Prolactin Releasing Peptide reduces obesity and promotes adult neurogenesis
Source: EMBO Rep. 2023 Dec 20;25(1):351–77. doi: 10.1038/s44319-023-00016-2 (PMC10897398; doi:10.1038/s44319-023-00016-2)
Supplement: Supplementary file 3 — Source Data Fig. 1 [file 44319_2023_16_MOESM3_ESM.zip › Fig1A-C data.xlsx]

## Sheet: Fig1A-C Body weight
7d HFD protocol			Control					HFD					HFD+LiPR
Day	Anim 1	Anim 2	Anim 3	Anim 4	Anim 5	Anim 6	Anim 7	Anim 8	Anim 9	Anim 10	Anim 11	Anim 12	Anim 13	Anim 14	Anim 15
1	27.7	25.14	23.68	25.06	24.84	24.38	23.14	24.35	22.21	24.62	22.81	26.07	22.82	26.27	22.15
2	26.52	24.8	23.54	24.38	25.27	24.42	23.75	24.04	23.13	26.05	22.44	26.23	23.51	25.09	22.14
5	26.71	24.59	23.98	24.16	25.34	24.47	23.82	23.91	23.24	26.43	22.61	26.03	24.47	26.78	22.17
7	26.98	25.26	24.19	24.2	25.15	24.61	24.11	23.78	23.13	26.25	22.85	25.92	25.02	25.59	22.54
21d HFD protocol			Control					HFD					HFD+LiPR					Control +LiPR
Day	Anim 1	Anim 2	Anim 3	Anim 4	Anim 5	Anim 6	Anim 7	Anim 8	Anim 9	Anim 10	Anim 11	Anim 12	Anim 13	Anim 14	Anim 15	Anim 16	Anim 17	Anim 18	Anim 19	Anim 20
1	22.91	22.65	20.24	20.21	24.31	21.63	19.28	20.19	21.98	23.13	24.37	21.44	23.21	19.42	23.92	23.18	23.81	23.89	23.63	23.38
3	23.21	22.83	19.82	20.09	23.75	22.69	20.09	21.94	22.57	24.44	25.14	22.63	24.26	21.11	25.42	23.82	23.49	23.9	24.24	23.12
6	23.48	23.54	19.38	20.43	24.57	22.24	20.78	21.47	23.02	24.23	25.12	22.87	23.42	20.49	24.69	23.22	22.51	23.43	23.83	22.79
8	23.11	22.91	18.72	20.08	23.91	22.17	20.3	21.75	23.18	24.29	24.59	22.45	23.13	21.07	24.96	23.12	22.47	23.31	24.22	22.43
10	23.48	23.62	19.68	20.53	24.91	22.58	20.92	22.45	23.29	24.64	25.56	22.75	23.71	21.96	25.23	23.6	22.58	23.63	24.68	22.54
13	23.63	23.32	20.61	21.56	25.22	22.8	20.99	22.41	22.74	25.12	25.17	21.72	23.36	21.62	25.24	23.4	22.61	23.48	24.56	22.68
15	23.82	23.92	20.68	21.68	25.69	22.75	20.94	22.21	23.48	25.28	25.09	22.41	23.55	22.36	25.14	24.35	23.06	23.94	24.72	22.82
17	24.04	23.85	20.58	22.21	25.91	22.89	21.12	22.23	23.05	25.12	25.37	22.56	23.66	22.68	25.73	24.35	22.89	24.28	25.28	22.48
20	24.54	24.24	22.05	23.13	26.25	23.18	21.33	22.78	23.53	25.97	23.49	20.89	21.34	22.14	25.65	24.29	22.91	24.18	25.19	22.62
21	24.4	23.98	22.12	23.35	26.1	22.91	21.21	22.86	23.64	25.76	23.62	20.71	21.13	22	25.59	25.12	23.35	24.62	25.61	23.76
4mo HFD protocol				Control								HFD								HFD+LiPR
Day	Anim 1	Anim 2	Anim 3	Anim 4	Anim 5	Anim 6	Anim 7	Anim 8	Anim 9	Anim 10	Anim 11	Anim 12	Anim 13	Anim 14	Anim 15	Anim 16	Anim 17	Anim 18	Anim 19	Anim 20	Anim 21	Anim 22	Anim 23	Anim 24
0	29.67	28.64	30.49	29.99	33.28	30.11	31.4	29.02	48	51.7	47.38	49.5	46.83	47.5	45.18	43.53	50.01	50.18	50.96	49.23	47.46	46.82	45.34	41.93
2	29.92	29.18	29.12	29.78	34.18	30.28	31.42	29.51	47.2	50.71	47.51	48.83	47.35	48.18	45.85	44.11	46.88	47.98	46.76	46.97	44.86	44.94	43.4	40.8
5	30.08	29.21	30.26	29.49	34.3	29.73	32.11	29.78	47.66	50.42	47.23	50.3	48.35	49.23	46.43	44.26	45.64	47.6	46.44	46.11	43.16	44.09	43.5	39.98
7	29.39	29.86	30.62	30.07	34.81	29.9	32.4	29.51	48.62	50.54	48.34	50.69	48.61	49.73	47.23	44.81	45.04	47.85	45.53	46.23	41.44	43.24	43.25	38.78
9	29.67	29.8	30.44	29.99	34.8	29.9	32.4	29.6	48.8	51.3	48.5	50.7	48.4	48.2	47.2	45.3	44.5	47.7	45.5	46	41.2	42.8	43.1	38.2
12	29.44	29.91	30.48	29.99	34.61	29.96	32.56	29.7	49.09	51.46	48.54	50.96	48.09	48.85	47.33	45.5	44.16	47.68	45.41	45.73	40.85	42.42	43.59	37.66
14	29.59	29.31	29.98	29.17	34.71	30.06	32.32	29.9	50.02	51.63	48.33	51.3	48.12	48.91	47.71	45.62	44.44	47.47	44.28	45.11	40.4	42.38	42.96	37.51
