# Supplementary material for: An analogue of the Prolactin Releasing Peptide reduces obesity and promotes adult neurogenesis
Source: EMBO Rep. 2023 Dec 20;25(1):351–77. doi: 10.1038/s44319-023-00016-2 (PMC10897398; doi:10.1038/s44319-023-00016-2)
Supplement: Supplementary file 3 — Source Data Fig. 1 [file 44319_2023_16_MOESM3_ESM.zip › Fig1D-H Data.xlsx]

## Sheet: Fig1D Insulin
Insulin
ng/ml
Control	HFD	HFD+LiPR
0.230207	2.77227	1.56283
0.124864	1.50776	2.43681
0.0832461	2.08447	1.8681
0.116379	1.40747	0.631032
0.10982	2.06765	0.654781
0.0996158	1.71225	1.66994
0.161143	1.56432	0.418561
	1.24263

## Sheet: Fig1E Leptin
Leptin
ng/ml
Control	HFD	HFD+LiPR
0.36895	34.939	26.3502
0.764117	27.1846	36.1034
0.207563	35.7463	27.3239
0.709239	41.5346	10.1029
1.74394	41.6159	18.8577
0.579169	38.7886	22.2699
1.71542	38.2874	6.13882
1.05055	33.3813

## Sheet: Fig1F Cholesterol
Cholesterol
mmol
Control	HFD	HFD+LiPR
2.06531	4.1419	3.89196
2.13109	4.11935	4.14942
2.0935	4.623	3.92579
1.9488	4.6681	3.05757
2.07471	5.20557	3.13086
1.85108	3.1271	3.59128
2.31714	4.43507	2.97488
1.72329	4.89549

## Sheet: Fig1G TAG
TAG
mmol
Control	HFD	HFD+LiPR
0.565519	0.820543	0.845757
0.891142	0.92284	1.059
0.753545	0.69159	0.658451
0.721847	0.74418	0.402707
0.594335	1.02946	0.725449
0.412793	0.923561	0.446652
0.515811	0.864487	0.396223
0.711041	0.852241

## Sheet: Fig1H FFA
FFA
mmol/l
Control	HFD	HFD+LiPR
0.347253	0.274242	0.298076
0.30411	0.260666	0.276958
0.40206	0.318692	0.31829
0.335889	0.273136	0.267505
0.390496	0.306926	0.269114
0.285506	0.321609	0.38416
0.274745	0.3023	0.208171
0.262175	0.267806	0.294154
