# Supplementary material for: An analogue of the Prolactin Releasing Peptide reduces obesity and promotes adult neurogenesis
Source: EMBO Rep. 2023 Dec 20;25(1):351–77. doi: 10.1038/s44319-023-00016-2 (PMC10897398; doi:10.1038/s44319-023-00016-2)
Supplement: Supplementary file 3 — Source Data Fig. 1 [file 44319_2023_16_MOESM3_ESM.zip › Fig1L-N-P-Q Data.xlsx]

## Sheet: Fig1L GPR10
GPR10+ puncta
Control	HFD	HFD+LiPR
271.177	161.472	241.777
299.412	134.562	232.75
237.157	120.89	195.645
195.52	215.985	271.018
265.598	152.921	241.629

## Sheet: Fig1N BrdU GPR10
% BrdU+ neurons expressing GPR10
	Control
Anim1	86.3636
Anim2	94.7368
Anim3	86.6667
Anim4	93.75
Anim5	93.3333

## Sheet: Fig1P NPFF2R1
NPFF2R1 puncta/mm3
	NPFF2+Tuj1+orMAP2+	NPFF2+ all
Anim 1	19170.8	49440.4
Anim 2	11098.9	20179.7
Anim 3	10089.9	35314.6

## Sheet: Fig1Q RT-qPCR
Relative expression (ddCt)
Gene		Control			HFD			HFD+LiPR
Prlh	0.004512	0.007158	0.000204	0.000874	0.003054	0.004839	0.018958	0.045721	0.016758
Prlhr	0.000653	0.001141	0.000975	0.000864	0.000587	0.001156	0.000752	0.001425	0.001442
