# Supplementary material for: An analogue of the Prolactin Releasing Peptide reduces obesity and promotes adult neurogenesis
Source: EMBO Rep. 2023 Dec 20;25(1):351–77. doi: 10.1038/s44319-023-00016-2 (PMC10897398; doi:10.1038/s44319-023-00016-2)
Supplement: Supplementary file 4 — Source Data Fig. 2 [file 44319_2023_16_MOESM4_ESM.zip]

Archive with 19 entries (19 files):
- Fig2A picture.jpg
- Fig2A' picture.jpg
- Fig2B picture.jpg
- Fig2B' picture.jpg
- Fig2C picture.jpg
- Fig2C' picture.jpg
- Fig2D-G data.xlsx
- Fig2H picture.png
- Fig2H' picture.png
- Fig2I picture.png
- Fig2I' picture.png
- Fig2J picture.png
- Fig2J' picture.png
- Fig2K picture.png
- Fig2K' picture.png
- Fig2L-M-R-T Data.xlsx
- Fig2O picture.jpg
- Fig2P picture.jpg
- Fig2Q picture.jpg
