# Supplementary material for: An analogue of the Prolactin Releasing Peptide reduces obesity and promotes adult neurogenesis
Source: EMBO Rep. 2023 Dec 20;25(1):351–77. doi: 10.1038/s44319-023-00016-2 (PMC10897398; doi:10.1038/s44319-023-00016-2)
Supplement: Supplementary file 4 — Source Data Fig. 2 [file 44319_2023_16_MOESM4_ESM.zip › Fig2D-G data.xlsx]

## Sheet: Fig2D a-tany
GFAP+ alpha-tanycytes in HVZ (cells/mm3)
	Control								HFD								HFD+LiPR
7d	2778.1	7541.54	15924.7	17314.7	23744.3				3737.49	3613.24	4731.34	7327.14	8397.97				16407.9	17918.9	18238.7	33559.8	34568.5
21d	17338.5	7464.03	4037.82	7216.81	6845.01				6846.31	12426.5	9482.53	19856.9	3770.09				6166.18	3453.05	11032	12777.5	3985.18
4mo	6439.28	6823.98	6758.87	15803.3	18752.1	26772.9	12111.5	5613.66	11529.4	7278.27	2008.45	4966.45	9473.16	8736.34	9497.35	12780.6	21754.4	6568.74	6501.25	5168.31	8042.63	5076.27	4308.43	10225.9

## Sheet: Fig2E a-tany
GFAP+ alpha-tanycytes/GFAP+ tanycytes (%)
	Control								HFD								HFD+LiPR
7d	3.99149	11.7299	15.9523	15.0143	14.1939				2.84557	2.5965	4.46313	4.43997	13.2793				10.7701	16.1822	24.5992	26.9244	17.8012
21d	12.071	3.17623	7.99224	13.0482	14.9806				7.64953	8.71644	9.78215	13.0373	4.89851				5.463	6.46614	14.7373	8.80861	5.78214
4mo	9.32301	4.94719	16.5703	20.3306	13.1276	24.2706	9.41566	8.1699	10.6452	8.3709	2.1546	5.54531	12.4323	8.89796	11.609	18.1231	33.5387	16.724	6.98794	3.37176	14.4791	5.63494	6.99466	9.17496

## Sheet: Fig2F Vim+
GFAP+ Vim+ tanycytes/GFAP+ tanycytes (%)
	Control								HFD								HFD+LiPR
7d	25.974	22.2222	67.6768	45.4545	50.3106				65.812	71.0526	52.8736	66.3043	45.4545				31.3559	92.6175	74.3119	55.1724	81.3008
21d	67.7778	63.7306	75.3846	53.1915	59.2593				44.2953	72.973	74.4828	86.4197	49.2891				66.242	41.6667	43.5484	41.3534	54.9296
4mo	42.8571	57.047	68.75	66.1972	65.8537	52.1367	66.6667	57.732	42.2764	71.6049	66.6667	84.9315	62.8788	64.8855	65.9091	80.2469	68.1818	50.8772	76.7677	69.6552	60.6383	66.6667	69.0476	64.4231

## Sheet: Fig2G b-tany
GFAP+ beta-tanycytes in ME (cells/mm3)
	Control								HFD								HFD+LiPR
7d	64704.2	65228.9	59945.1	35146	61593.4				24070.4	26913	43666.5	29079.8	30738.5				120695	130871	97097.8	68457	73729.2
21d	69911.3	60775.8	88903.3	62987	38588.5				52236	55487.9	30779.8	47313.9					70506.3	67378.6	120860	75302.2	103003
4mo	105016	84914.9	105285	82821.4	95763.9	76140.2	99665.1	88646.2	47584.2	22728.7	51321.6	20218.5	47271.8		51275.1	57717.6	60468	105325		61015.3	87696.3	68189.2	57811.6	71078.7
