# Supplementary material for: An analogue of the Prolactin Releasing Peptide reduces obesity and promotes adult neurogenesis
Source: EMBO Rep. 2023 Dec 20;25(1):351–77. doi: 10.1038/s44319-023-00016-2 (PMC10897398; doi:10.1038/s44319-023-00016-2)
Supplement: Supplementary file 4 — Source Data Fig. 2 [file 44319_2023_16_MOESM4_ESM.zip › Fig2L-M-R-T Data.xlsx]

## Sheet: Fig2L Rax+ b-tany
Rax+GFAP+ beta-tanycytes in ME (cells/mm3)
Control	HFD	HFD+LiPR
43254	56437.8	46699.8
73023.2	19049	47738.7
80790.2	1392.41	36605.4
70109.5	17638.7	76365.9
152990	19205.8	39883.3

## Sheet: Fig2M Rax+ in ME 
Rax+ cells in ME (cells/mm3)
Control	HFD	HFD+LiPR
282561	131356	155263
289526	212703	196135
312605	83669.6	127323
138594	86174.5	229026
301790	126389	123455

## Sheet: Fig2Q Ki67+ MBH
Ki67+ cells in MBH (cells/mm3)
	Control								HFD								HFD+LiPR
7d	1039.76	416.451	270.432	0	120.683				172.775	143.024	30.3634	241.803	145.442				205.389	303.606	411.316	540.16	153.028
21d	270.148	1552.82	1249.39	457.284	1644.03				634.284	592.06	359.332	491.662	486.135				97.5386	56.8039	270.635	345.244	388.756
4mo	220.231	106.907	309.827	324.914	531.102	254.297	320.296		200.057	414.584	147.064	342.783	403.702	601.79	397.57	381.934	134.891	165.67	302.493	384.227	132.119	154.002	282.565	272.819

## Sheet: Fig2R Ki67+ ME
Ki67+ cells in ME (cells/mm3)
	Control								HFD								HFD+LiPR
7d	2754.85	1037.29	0	0					0	0	1883.23						0	0	1696.24
21d	6641.29	6179.38	6266.25						0	2149.84	5347.14	561.127					0	4213.37	4150.54	3759.95
4mo	0	0	5452.84	2015.86	1636.89	1368.29	0	2609.01	858.73	1551.33	4415.17	3036.03	3058.82	3037.98	304.13		2229.26	359.406	3661.18	1134.85	552.739	0	1664.06

## Sheet: FigS PCNA+ ME
PCNA+ cells in MBH (cells/mm3)
Control	HFD	HFD+LiPR
2275.76	2066.7	1110.25
2903.09	2782.27	1007.39
2988.99	2193.36	634.745
1930.32	1356.81	1460.45
2776.58	1808.18	621.29
