# Supplementary material for: An analogue of the Prolactin Releasing Peptide reduces obesity and promotes adult neurogenesis
Source: EMBO Rep. 2023 Dec 20;25(1):351–77. doi: 10.1038/s44319-023-00016-2 (PMC10897398; doi:10.1038/s44319-023-00016-2)
Supplement: Supplementary file 5 — Source Data Fig. 3 [file 44319_2023_16_MOESM5_ESM.zip]

Archive with 5 entries (5 files):
- Fig3A picture.jpg
- Fig3B picture.jpg
- Fig3C picture.jpg
- Fig3D-I Data.xlsx
- Fig3M-P Data.xlsx
