# Supplementary material for: An analogue of the Prolactin Releasing Peptide reduces obesity and promotes adult neurogenesis
Source: EMBO Rep. 2023 Dec 20;25(1):351–77. doi: 10.1038/s44319-023-00016-2 (PMC10897398; doi:10.1038/s44319-023-00016-2)
Supplement: Supplementary file 5 — Source Data Fig. 3 [file 44319_2023_16_MOESM5_ESM.zip › Fig3D-I Data.xlsx]

## Sheet: Fig3D-E Nsph 5d diam
Neurosphere diameter (um)
LFD	HFD	HFD+LiPR
169.57	162.27	67.05
176.75	108.4	37.7
127.7	151.31	31.57
128.75	111.27	34.44
98.22	111.66	50.74
100.57	185.23	39.65
100.44	208.71	42.65
81.27	147.79	46.44
79.44	283.45	71.87
149.1	244.71	69
189.01	199.18	189.01
226.32	141.53	68.35
143.75	66.92	77.35
87.4	189.14	172.71
193.84	101.88	81
229.84	190.97	66.79
210.27	53.74	115.44
131.49	60.79	150.01
206.49	86.87	152.49
152.88	82.44	148.83
248.75		94.18
189.14		49.57
239.1		103.83
165.66		112.05
144.01		152.49
207.4		104.88
		61.83
		61.05
		71.87
		44.61

## Sheet: Fig3F-G Nsph 10d diam
Neurosphere diameter (um)
LFD	HFD	HFD+LiPR
419.11	655.86	83.61
245.36	405.41	81.92
271.71	634.6	130.44
314.76	147.53	861.83
527.51	422.11	168.01
176.62	296.1	63.26
259.19	744.95	413.89
450.42	462.42	995.01
397.2	433.2	218.49
427.85	331.19	121.83
275.1	842.13	153.27
280.97	408.8	192.92
194.75	359.5	162.01
291.41	701.78
243.14	695.52
285.28	516.68
236.1	904.48
353.63	720.95
284.49	311.36
315.54	449.89
129.14	209.62
169.31	244.06
493.07	157.83
380.37	116.88
434.11	746.91
322.19	658.34
349.71	821
549.29	261.01
392.5	357.41
291.54	664.6
213.01	540.68
165.66	731.91
420.02	419.11
471.68	484.98
680.65	179.1
164.49	117.66
356.89	305.23
327.02	222.14
314.23	138.4
468.29	231.01
582.94	237.27
799.61	254.75
744.82	249.27
433.98	384.28
375.93	336.67
563.64	448.85
332.24
469.98
778.09
503.38
661.99
288.67
199.97
319.97
211.84
1043.53
625.99
696.17
614.38
546.68
588.81
295.97
696.69
485.5
454.72
463.85
221.88

## Sheet: Fig3H Prlh qPCR
Relative expression (ddCt)
LFD	HFD	HFD+LiPR
9.20441e-05	9.85253e-05	5.44325
6.02986e-05	11.7303	3.06443
7.63932e-05	3.91131	9.84647

## Sheet: Fig3I Prlhr qPCR
Relative expression (ddCt)
LFD	HFD	HFD+LiPR
2.22e-05	4.07e-06	0.00177
2.46e-05	1.51e-05	0.000141
2.52e-05	0.0798	0.000245
