# Supplementary material for: An analogue of the Prolactin Releasing Peptide reduces obesity and promotes adult neurogenesis
Source: EMBO Rep. 2023 Dec 20;25(1):351–77. doi: 10.1038/s44319-023-00016-2 (PMC10897398; doi:10.1038/s44319-023-00016-2)
Supplement: Supplementary file 5 — Source Data Fig. 3 [file 44319_2023_16_MOESM5_ESM.zip › Fig3M-P Data.xlsx]

## Sheet: Fig3M div
	Divisions per clone per animal
	LFD	HFD	HFD+LiPR
Anim 1	7.3125	8.54546	8.5
Anim 2	4.85714	8.61538	6
Anim 3	4.85714	8.85714	7.14286

## Sheet: Fig3N act
Active clones per animal
LFD	HFD	HFD+LiPR
19	10	4
8	14	3
16	11	7

## Sheet: Fig3O apop
	Having apoptotic	Not having any apoptotic
LFD	19	21
HFD	7	24
HFD+LiPR	6	22

## Sheet: Fig3P cell cycle
Cell cycle length (hr)
Cell cycle generation	Control																																															HFD
2nd	12.1667	29.8333	26.1667	31.8333	19	19.1667	40.6667	26.1667	27.1667	17.8333	18	46.3333	17	23.5	27.6667	24.1667	40.6667	22.5	15.8333	27.8333	19.3333	36.6667	25.5	21.6667	26	13.3333	27.3333	28.3333	23.6667	19.6667	36.3333	25.8333	27.1667	19.8333	32	47.8333	19.6667	23	26.6667	28.6667	23.5	16.5	33.1667	36	27.5	28	30.5	22.6667	25.3333
3rd	24.3333	49.3333	21.1667	25	23	17.6667	14	15.5	33.3333	20.5	44.8333	13.6667	31.1667	20.8333	14.6667	22.1667	13.1667	30.3333	29.5	24.5	16.5	15.6667	15.8333	13.5	19.5	26	15.5	13.5	34.1667	17.5	13.1667	26	28	19.8333	12	26.6667	26.5	12.3333	32.3333									26	18.8333
4th	18.3333	25.6667	15.6667	26.3333	20	19	14.6667	15.8333	16.6667	18.8333	12.1667	15.5	12.6667	12	17.6667	17	17.6667	12.3333	17.6667	17.1667	22	17.5	14	16.1667	19.3333																							20.3333	19.8333
[truncated: 53 more columns]
