# Supplementary material for: An analogue of the Prolactin Releasing Peptide reduces obesity and promotes adult neurogenesis
Source: EMBO Rep. 2023 Dec 20;25(1):351–77. doi: 10.1038/s44319-023-00016-2 (PMC10897398; doi:10.1038/s44319-023-00016-2)
Supplement: Supplementary file 6 — Source Data Fig. 4 [file 44319_2023_16_MOESM6_ESM.zip]

Archive with 13 entries (13 files):
- Fig4A picture.jpg
- Fig4A' picture.jpg
- Fig4B picture.jpg
- Fig4B' picture.jpg
- Fig4C picture.jpg
- Fig4C' picture.jpg
- Fig4D picture.png
- Fig4D' picture.png
- Fig4D'' picture.png
- Fig4D''' picture.png
- Fig4E-K Data.xlsx
- Fig4J picture.png
- Fig4J' picture.png
