# Supplementary material for: An analogue of the Prolactin Releasing Peptide reduces obesity and promotes adult neurogenesis
Source: EMBO Rep. 2023 Dec 20;25(1):351–77. doi: 10.1038/s44319-023-00016-2 (PMC10897398; doi:10.1038/s44319-023-00016-2)
Supplement: Supplementary file 6 — Source Data Fig. 4 [file 44319_2023_16_MOESM6_ESM.zip › Fig4E-K Data.xlsx]

## Sheet: Fig4E BrdU+ neur
BrdU+ neurons (cells/mm3)
Ctrl	DIO	PrRP
228.733	284.789	125.199
320.292	0	639.953
545.495	0	585.626
584.655	0	174.304
369.158	44.6373	500.777
408.645	46.4575	616.003
297.555	0	769.939
231.203	85.59	247.216

## Sheet: Fig4F BrdU+ ME
BrdU+ neurons in ME (cells/mm3)
Ctrl	DIO	PrRP
352.793	734.047	1474.29
369.686	0	4707.74
1493.47	0	3263.46
1109.37	0	1415.02
1823.98	236.067	2817.49
1591.04	0	3166.78
1194.36	0	2621.52
1874.39		1883.74

## Sheet: Fig4G BrdU+ ArcN
BrdU+ neurons in ArcN (cells/mm3)
Ctrl	DIO	PrRP
1530.09	672.567	99.3262
688.838	710.476	2058.17
1770.77	2039.03	2122.18
1514.28	615.724	574.991
1470.09	3352.47	426.656
493.108	719.68	449.073
433.546	761.047	1531.59
911.556		2352.22

## Sheet: Fig4H BrdU+ cells
BrdU+ cells (cells/mm3)
Ctrl	DIO	PrRP
640.451	1871.47	417.331
1304.04	724.075	2613.14
1963.78	167.22	1868.43
2068.78	292.968	610.064
1384.34	312.461	1001.55
1552.85	464.575	2669.35
1304.66	1115.28	3031.64
1656.96	770.31	1038.31

## Sheet: Fig4I BrdU+ rostral
BrdU+ cells in Rostral Hypothal (cells/mm3)
Ctrl	DIO	PrRP
200.627	349.428	399.193
431.628	344.509	639.747
674.105	303.134	324.827
172.062	87.0663	199.679
310.25	188.869	480.137
636.438	601.041	1031.01
831.526	228.006	1575.34
534.32	500.582	578.175

## Sheet: Fig4K AC3+
Activated Caspase 3+ in MBH (cells/mm3)
Control	HFD	LiPR
2	1	1
3	1	1
2	0	4
1	1	1
2	1	1
0	0	0
1	0	0
2	2	0
