# Supplementary material for: An analogue of the Prolactin Releasing Peptide reduces obesity and promotes adult neurogenesis
Source: EMBO Rep. 2023 Dec 20;25(1):351–77. doi: 10.1038/s44319-023-00016-2 (PMC10897398; doi:10.1038/s44319-023-00016-2)
Supplement: Supplementary file 7 — Source Data Fig. 5 [file 44319_2023_16_MOESM7_ESM.zip]

Archive with 4 entries (4 files):
- Fig5A-C Data.xlsx
- Fig5D picture.jpg
- Fig5D' picture.jpg
- Fig5E-J Data.xlsx
