# Supplementary material for: An analogue of the Prolactin Releasing Peptide reduces obesity and promotes adult neurogenesis
Source: EMBO Rep. 2023 Dec 20;25(1):351–77. doi: 10.1038/s44319-023-00016-2 (PMC10897398; doi:10.1038/s44319-023-00016-2)
Supplement: Supplementary file 7 — Source Data Fig. 5 [file 44319_2023_16_MOESM7_ESM.zip › Fig5A-C Data.xlsx]

## Sheet: Fig5A
Differentially Expressed Genes
Control vs HFD				Control vs LiPR				HFD vs HFD+LiPR
	log2FoldChange	padj			log2FoldChange	padj			log2FoldChange	padj
Bcas1	0.717406	0.00242334		4930447C04Rik	1.41499	0.00516518		Afm	4.47696	2.80721e-18
Cldn11	0.747972	0.00560927		Afm	4.24433	6.1212969843763e-21		Ap3s1	0.739708	0.000377057
Cryab	0.703535	0.00108837		Arxes2	0.639445	0.00611947		Cbll1	0.53128	0.0469594
Enpp2	0.73921	7.03719980979752e-08		Atp11b	0.623873	0.0092901		Cdc73	0.52162	0.0129037
Ermn	0.756355	0.0312644		Cdk8	-1.92018	5.9582446725448e-10		Cdk8	-1.39163	0.00102795
Fa2h	0.628179	0.0431821		Foxa1	-6.41969	0.013877		Gm12897	3.97185	5.59636e-07
Fos	1.13691	0.00560927		Gm12897	4.58847	2.33982410610488e-07		Gm15501	1.74659	0.0119216
Mbp	0.890325	6.21295183591955e-05		Gm15564	-2.76461	3.85164753042074e-07		Gm15564	-2.21466	0.00182686
Mobp	1.10489	4.82663037413639e-07		Gm30821	-2.3723	0.00436174		Gm30821	-1.79875	4.67425e-06
Opalin	0.844994	0.00560927		Gm36876	-2.55762	0.00806831		Gm36876	-1.49975	0.0147313
Plp1	0.652169	0.0148601		Gm40009	0.778225	0.000777049		Gm40009	1.46628	0.0217735
Trf	0.617616	0.0312644		Gm41014	0.585489	0.000127022		Gm41014	0.834527	0.000377057
Ugt8a	0.672891	0.023652		Gng10	0.658257	0.0442847		Gm6988	1.96468	0.0243227
				Il31ra	-2.18757	0.0378559		Il31ra	-1.45825	0.0129037
				Irx6	-3.2047	0.00197735		Itga7	-0.611964	0.0141631
				Jarid2	-1.78326	4.04777555272747e-09		Jarid2	-1.27789	0.00126153
				Lamp2	0.508143	0.00186697		Lars2	-1.26768	0.000377057
				Lars2	-1.61674	3.52651831800178e-07		Mgp	-1.413	0.0217735
				Lhx6	-3.58932	0.00325955		Rap1b	0.63145	0.0220345
				Lmx1a	-4.40919	0.0125897		Sh3bgrl	0.554304	0.00139073
				LOC118568312	-1.28311	0.00116452		St8sia4	0.733122	0.0066428
				Prkch	0.948476	0.0397665		Tmed7	0.655158	6.28212e-05
				Prodh	0.502916	0.0378559		Tmem158	0.566812	0.0477292
				Qrfp	2.24487	0.00845888		Tmem196	0.796478	0.0147313
				Rap1b	0.663166	3.52651831800178e-07		Ttr	-4.07487	0.0147313
				Sh3bgrl	0.574382	0.00164158		Yipf4	0.64153	0.0477292
				Stum	-0.782224	0.0339053
				Tmed5	0.718359	0.0223227
				Tmed7	0.665745	9.51979060967991e-07
				Tmem47	0.537523	0.000777049
				Tspan12	0.65442	0.0400403
				Zfand6	0.649384	0.000777049
				Zfp931	0.828581	0.000127022

## Sheet: Fig5B
Gene Ontology terms
Control vs HFD
	ID	Description	GeneRatio	BgRatio	pvalue	p.adjust	qvalue	geneID	Count	Ontology
GO:0043209	GO:0043209	myelin sheath	41426	316/114442	7.13480287345673e-13	1.25572530572838e-10	2.25309564424949e-12	ENSMUST00000046174/ENSMUST00000217475/ENSMUST00000090940/ENSMUST00000091789/ENSMUST00000068698/ENSMUST00000033800	6	CC
GO:0019911	GO:0019911	structural constituent of myelin sheath	41334	35/114442	7.47775339329838e-09	6.58042298610257e-07	1.18069790420501e-08	ENSMUST00000091789/ENSMUST00000068698/ENSMUST00000033800	3	MF
GO:0042552	GO:0042552	myelination	41334	126/114442	3.69676458933756e-07	2.16876855907803e-05	3.89133114667111e-07	ENSMUST00000091789/ENSMUST00000033800/ENSMUST00000057944	3	BP
GO:0006682	GO:0006682	galactosylceramide biosynthetic process	41306	11/114442	6.54741292374549e-07	2.88086168644801e-05	5.16901020295696e-07	ENSMUST00000038475/ENSMUST00000057944	2	BP
GO:0033269	GO:0033269	internode region of axon	41306	17/114442	1.61837428701279e-06	5.69667749028503e-05	1.02213112863966e-06	ENSMUST00000090940/ENSMUST00000091789	2	CC
GO:0045178	GO:0045178	basal part of cell	41306	30/114442	5.17210737218999e-06	0.000151715	2.72216177483684e-06	ENSMUST00000046174/ENSMUST00000112645	2	CC
GO:0032570	GO:0032570	response to progesterone	41306	60/114442	2.10047093768631e-05	0.000528118	9.47580874144198e-06	ENSMUST00000021674/ENSMUST00000091789	2	BP
GO:0060395	GO:0060395	SMAD protein signal transduction	41306	106/114442	6.58458677227883e-05	0.00144861	2.59917898905743e-05	ENSMUST00000021674/ENSMUST00000112645	2	BP
GO:0006665	GO:0006665	sphingolipid metabolic process	41306	115/114442	7.75149760897702e-05	0.00151041	2.71006830224541e-05	ENSMUST00000038475/ENSMUST00000057944	2	BP
GO:0009636	GO:0009636	response to toxic substance	41306	121/114442	8.58188295711046e-05	0.00151041	2.71006830224541e-05	ENSMUST00000021674/ENSMUST00000091789	2	BP
GO:0007568	GO:0007568	aging	41306	201/114442	0.000236383	0.00378213	6.78611266666764e-05	ENSMUST00000217475/ENSMUST00000021674	2	BP
GO:0005198	GO:0005198	structural molecule activity	41306	264/114442	0.000406628	0.00596387	0.000107007	ENSMUST00000046174/ENSMUST00000217475	2	MF
GO:0007015	GO:0007015	actin filament organization	41306	351/114442	0.000715471	0.00968638	0.000173799	ENSMUST00000090940/ENSMUST00000112645	2	BP

## Sheet: Fig5C
Gene Ontology terms
Control vs LiPR
	ID	Description	GeneRatio	BgRatio	pvalue	p.adjust	qvalue	geneID	Count	Ontology
GO:0033116	GO:0033116	endoplasmic reticulum-Golgi intermediate compartment membrane	46784	82/114442	0.000189393	0.0224509	0.00465489	ENSMUST00000118036/ENSMUST00000036030	2	CC
GO:0007626	GO:0007626	locomotory behavior	46784	249/114442	0.00171693	0.0224509	0.00465489	ENSMUST00000111377/ENSMUST00000057407	2	BP
GO:0050821	GO:0050821	protein stabilization	46784	318/114442	0.00277373	0.0224509	0.00465489	ENSMUST00000113179/ENSMUST00000074913	2	BP
GO:0030182	GO:0030182	neuron differentiation	46784	328/114442	0.00294676	0.0224509	0.00465489	ENSMUST00000112961/ENSMUST00000111377	2	BP
GO:0005911	GO:0005911	cell-cell junction	46784	404/114442	0.00442214	0.0224509	0.00465489	ENSMUST00000064667/ENSMUST00000026760	2	CC
