# Supplementary material for: An analogue of the Prolactin Releasing Peptide reduces obesity and promotes adult neurogenesis
Source: EMBO Rep. 2023 Dec 20;25(1):351–77. doi: 10.1038/s44319-023-00016-2 (PMC10897398; doi:10.1038/s44319-023-00016-2)
Supplement: Supplementary file 7 — Source Data Fig. 5 [file 44319_2023_16_MOESM7_ESM.zip › Fig5E-J Data.xlsx]

## Sheet: Fig5E CaImg
	DF/F0
Time (sec)	Cell1	Cell2	Cell3	Cell4	Cell5	Cell6	Cell7	Cell8	Cell9
0	0.0663771	0.0570951	0.0448834	0.106131	0.117305	-0.0926987	-0.00611636	0.0505921	-0.122371
10	0.0272896	0.0219494	0.0573634	-0.0357343	0.0222979	-0.1956	-0.0714592	-0.0575821	0.042839
20	0.0457886	0.131669	-0.0109819	-0.0276665	0.176264	0.0135575	-0.0307521	0.0438583	0.193457
30	0.100094	0.0639523	-0.0817199	0.230697	0.177612	-0.0582394	0.0169506	0.0167077	0.173213
40	0.106061	0.0348082	0.0350756	0.265296	0.0903527	-0.127118	-0.00152273	0.146814	-0.172561
50	0.0556355	0.0330929	0.00803261	0.219164	0.205911	0.0243479	-0.0317967	-0.0408533	-0.122371
60	0.0526514	-0.0834758	-0.00713006	0.205324	0.0411641	0.0907496	-0.0265738	-0.0184753	0.127055
70	0.128737	-0.000337569	0.0442883	0.0738388	0.0344256	0.109424	-0.0403547	-0.0842988	0.249331
80	0.0389258	-0.158074	0.0347795	-0.192592	-0.0410495	0.0301599	-0.0482897	-0.0121856	-0.198457
90	0.029975	-0.0714646	-0.0139576	-0.290648	-0.00667513	0.00318398	-0.0466158	-0.0530105	-0.110204
100	0.0368363	-0.129753	0.00268383	-0.0714709	0.104839	0.0953111	0.0011894	0.00432632	0.0120676
110	0.0541435	0.13424	0.0196229	0.152268	-0.0221833	0.3136	0.0651743	-0.0604067	0.250951
120	0.0263935	0.0150922	0.032698	0.131503	0.0300458	0.12104	-0.0218794	-0.0925541	-0.0219511
130	0.0404178	-0.0526243	0.0175429	0.0519211	0.0792344	0.0646034	-0.0130068	-0.106881	-0.260814
140	-0.000762073	0.0305219	-0.03654	0.00809594	-0.0642914	0.103199	0.0287455	-0.00544456	0.0306924
150	0.0350471	0.113668	0.0341844	-0.0265287	-0.0504725	-0.161141	-0.0240693	-0.0304287	0.0711811
160	-0.0135916	-0.01406	-0.0418873	-0.0887962	-0.0727171	0.0297431	-0.00841318	-0.0456288	-0.0843078
170	0.0377325	-0.0312131	0.0448834	-0.10607	-0.0969766	0.189515	-0.0227164	0.0190969	0.488219
180	-0.032679	0.0373791	0.000306266	0.0715322	0.159417	0.0517367	-0.0168705	-0.0241244	0.11167
190	0.0257976	0.185671	-0.0133685	0.116511	0.107872	0.0637737	0.0105837	-0.0286815	-0.245441
200	-0.0109032	0.177958	0.00951897	0.138428	-0.125266	-0.110921	0.0113143	0.00150323	-0.130469
210	0.00431447	0.140241	-0.00741706	-0.157994	0.00915663	-0.16654	-0.0214641	0.0125816	-0.0802384
220	0.0153532	0.0502379	-0.0130664	-0.0991913	0.016233	0.143451	0.0021289	-0.0428043	0.0744202
230	-0.0112019	0.11967	0.0118965	-0.0357343	-0.0366535	0.0475881	-0.00517876	-0.00436716	0.0339315
240	-0.0261224	0.199385	-0.0401048	-0.116465	0.0893412	0.0193695	-0.0405623	0.00172017	-0.152337
250	0.0252002	-0.0697774	-0.0246522	0.0992112	0.0681161	-0.0271148	-0.0141521	-0.00653653	-0.0478474
260	0.0126678	-0.0740355	-0.028217	-0.00346284	-0.0551941	0.0799592	-0.0481827	0.107282	0.0817082
270	0.0192334	-0.038926	-0.0130664	0.0426947	-0.0508184	-0.0462104	-0.0547585	0.0243107	-0.128825
280	-0.0344713	0.00223338	0.0139765	-0.19373	0.050933	-0.0109173	-0.0437967	0.0125816	-0.042997
290	-0.032679	-0.0577662	0.0743024	-0.0265287	-0.0373455	-0.0462104	-0.0189534	-0.121659	0.0509368
300	-0.0264211	-0.0423405	-0.0178246	0.0934448	-0.0326238	0.0280836	0.0316685	-0.0375919	0.00963831
310	0.00341835	-0.106614	0.00654776	0.207631	-0.04339	-0.0192146	0.0256143	0.0571074	0.244473
320	0.00282242	-0.038926	0.00357504	-0.063403	-0.0471144	0.140132	0.00275501	0.107499	-0.0268015
330	0.00849191	-0.126338	-0.0124773	-0.115327	-0.00836434	-0.0922621	-0.0183304	-0.0200041	-0.204952
340	-0.00940967	-0.0663227	-0.0026589	-0.241052	0.0132006	-0.0740002	-0.0115469	-0.181163	-0.102106
350	-0.0753495	0.0690942	0.051717	-0.351778	0.010506	-0.0399775	0.0251965	-0.0282593	0.164305
360	-0.00851355	-0.0594936	-0.000876477	-0.048405	0.0512708	-0.0051212	0.00526012	-0.0727823	-0.0575894
370	-0.0464047	0.00737529	-0.0326731	0.143041	0.0206127	-0.0121878	0.00922637	-0.0354226	-0.132072
380	-0.0828172	0.005664	-0.0528839	0.0507678	-0.103367	-0.136249	-0.0115469	0.0707919	-0.0340772
390	-0.0720637	0.0725248	-0.0124773	-0.258325	-0.148182	0.0903328	0.0327118	0.0132324	-0.0640429
400	-0.0517814	-0.00891812	0.00654776	-0.214521	0.00107081	0.0450989	0.015385	0.00975702	0.00396989
410	-0.0237327	0.0142365	0.0781664	-0.34371	-0.0157724	-0.0474411	0.0148633	-0.0154324	-0.431688
420	-0.0303043	-0.0277584	-0.0757684	0.18456	-0.0188049	-0.227559	0.0526488	0.0803488	-0.125578
430	-0.0395493	-0.108342	-0.0457542	0.0265486	-0.0198225	-0.0403745	0.0715412	-0.0786498	-0.119946
440	-0.0613252	-0.110069	-0.0178246	0.124584	-0.0851725	-0.0661396	0.0519182	0.0647104	-0.0891582
450	-0.10997	-0.0629081	-0.0644847	-0.0991913	-0.0949414	0.0301599	-0.00757625	0.0227892	0.0363609
460	-0.0735573	-0.0517807	0.0329956	-0.00113557	-0.0541765	-0.000952728	0.0742552	0.0642766	-0.0924055
470	-0.0529763	0.00480434	-0.0624002	0.0945981	-0.0113968	0.180801	0.0169506	0.0775257	0.378085
480	-0.0452099	-0.0800612	-0.0249543	0.0484612	-0.04339	0.0255945	0.012671	0.0610181	-0.0462443
490	0.00252372	-0.0303293	0.0071414	0.118817	-0.0669779	-0.0121878	-0.00747557	0.0786118	0.131104
500	-0.081025	-0.0226165	0.00862776	-0.0391994	-0.0248697	0.0463415	0.0096442	0.0731811	0.102762
510	-0.0795314	-0.0740355	-0.0136555	0.0496145	-0.0942698	-0.0810667	-0.00757625	0.0866487	0.267956
520	-0.0499892	0.062237	-0.023761	0.0623059	0.0276871	-0.12422	-0.0216718	-0.0276041	-0.0753879
530	0.0422071	-0.0826322	0.015759	-0.0403372	-0.0524873	-0.0690377	0.010792	0.029523	-0.0834857
540	-0.00881226	-0.0895014	-0.0193049	0.27914	0.0354371	0.104859	-0.00882849	-0.0178347	-0.0729627
550	-0.0312004	-0.0371986	0.109965	0.0473079	-0.0605874	0.0401166	0.00588624	-0.013263	0.174022
560	0.0526514	0.00223338	0.0338868	-0.264117	-0.0410495	0.0222756	0.0308334	-0.0445514	-0.0041114
570	0.00282242	0.0519492	0.0071414	0.0496145	0.0691276	-0.132518	-0.0016297	0.050809	0.0485075
580	0.00699986	0.0502379	-0.0228698	0.0715322	-0.0555197	0.038874	0.0112098	0.00519552	0.0906157
590	0.0117732	0.045092	-0.0246522	-0.140669	-0.0915833	-0.0934927	0.076447	0.0662304	0.0485075
600	0.103972	0.0733805	0.0113014	0.129197	0.0640742	-0.0702684	0.0301022	-0.0521515	-0.00818082
610	0.0475794	0.0262356	-0.0109819	-0.0553351	-0.0703563	-0.0814637	0.0492042	0.0238754	0.124626
620	-0.000463365	0.0236647	-0.0297124	-0.0507323	-0.064617	-0.0046845	0.0473252	-0.0254348	0.0541759
630	-0.0458073	-0.0809048	-0.0638805	-0.0530596	-0.0427184	-0.032911	0.0543189	-0.00218323	0.288201
640	0.020724	-0.0406132	-0.0796353	-0.285994	0.0701371	0.0276668	0.0271799	0.00975702	0.129485
650	0.0302722	-0.0474824	0.00803261	-0.178732	-0.109106	0.0641865	0.0357392	-1.67792e-05	-0.00168619
660	0.0162494	0.0690942	-0.0374312	-0.341383	-0.106399	-0.175671	0.04148	-0.024998	0.163495
670	0.0284829	-0.0371986	0.00535898	0.100364	0.031731	-0.0910314	0.0146544	0.0501582	-0.138567
680	0.00878912	-0.00289245	-0.0457542	0.124584	-0.196009	-0.178172	0.0284322	-0.0347674	0.114909
690	-0.0126955	-0.0826322	-0.0136555	0.246843	-0.0555197	-0.313866	-0.00527944	0.000634031	-0.108601
700	0.0117732	-0.101472	-0.0270388	0.00924923	0.0276871	-0.106792	0.0425239	-0.0730007	0.0703713
710	-0.0562621	-0.0886177	0.0020902	0.0715322	-0.121908	-0.0428756	0.0506653	-0.0842988	-0.0786353
720	-0.0353674	0.00480434	-0.0938947	0.171874	-0.0110508	-0.26575	0.053066	-0.0408533	-0.0316519
730	-0.0270185	0.163384	-0.0540772	-0.0864689	-0.0228549	0.0380443	0.09534	-0.00110583	0.0217849
740	-0.0386532	-0.125495	-0.0576421	0.0369283	-0.0764212	0.0268371	0.00327668	-0.0399797	-0.0446001
750	-0.0759469	-0.146062	-0.0695299	0.121124	-0.0979738	-0.0619712	-0.000478148	0.0162738	-0.210624
760	0.0201281	-0.0740355	0.0190292	0.0680723	-0.0673239	-0.123823	0.0217519	0.0442936	-0.238165
770	-0.023434	0.163384	-0.0424915	0.0380815	-0.139085	-0.0495055	-0.0420222	-0.023906	0.126246
780	0.000732961	0.0356638	0.0142741	-0.0518701	-0.185568	-0.128786	0.0438806	0.0156216	0.212892
790	0.0260948	-0.0192019	0.00743897	0.163801	-0.095959	-0.0727695	0.0332341	0.0251785	-0.0956528
800	0.0305709	0.0536645	-0.0261476	-0.148788	-0.200405	-0.120489	0.0680966	0.0716611	0.0671323
810	0.0293776	-0.158074	-0.101326	-0.0057384	-0.11045	-0.135019	0.00828688	-0.0210815	-0.0389687
820	-0.0243301	0.132528	-0.0650739	-0.183387	-0.0909117	-0.181904	-0.0470312	0.110758	0.00720899
830	0.0547394	0.0939521	0.0392371	-0.164924	-0.000284627	-0.254951	0.0235264	0.0364737	-0.0405718
840	0.0120719	-0.0492098	-0.0430806	-0.198385	0.105851	-0.0797964	0.0869897	0.0514613	-0.0308709
850	-0.108177	-0.00204886	-0.0725057	-0.0391994	-0.0801252	-0.011354	0.00536457	0.0701411	0.0703713
860	-0.0628187	0.0579508	0.0315092	0.206478	-0.0292454	-0.0615742	0.0424195	-0.0371552	-0.142595
870	-0.0935558	-0.0560389	-0.0380354	0.162648	-0.0952874	0.0853544	0.0378265	-0.014355	0.0153067
880	-0.0350687	-0.0877741	-0.019607	0.0392348	-0.0700103	-0.131684	0.115694	0.00410939	0.196696
890	-0.00135949	-0.0251874	-0.0843935	-0.212193	-0.0659806	-0.142482	0.0780126	-0.0365145	-0.0308709
900	-0.0204469	0.00651964	-0.00919948	0.0230887	-0.14346	-0.268648	0.0614163	-0.0779946	-0.0284046
910	0.0344496	-0.0149036	0.0445858	0.197246	-0.0491292	-0.244987	0.0651743	-0.00110583	-0.0025083
920	-0.0705851	-0.0406132	-0.121235	-0.191455	0.029708	-0.229623	0.0473252	0.0180108	0.0185458
930	-0.0231353	0.115383	0.00625019	0.160341	-0.204781	-0.215927	0.0884508	-0.00371198	-0.123152
940	-0.0264211	0.0536645	0.000901413	-0.0242014	-0.132002	-0.0644723	0.0573456	-0.03369	-0.0478474
950	-0.0294082	0.11881	0.00357504	-0.114138	-0.0868617	-0.199332	0.0946094	-0.0378103	0.00720899
960	-0.0658058	0.0476669	-0.102807	-0.242189	-0.11281	-0.238754	0.0807266	-0.034549	-0.237343
970	-0.0365622	0.0630927	0.0567698	-0.0772632	-0.0184589	-0.288974	0.0858412	-0.0208631	-0.136923
980	-0.0529763	-0.0663227	-0.040407	0.106131	-0.074732	-0.192702	0.0817705	0.0214862	-0.0114281
990	-0.0893739	0.0553798	-0.0433827	0.0426947	-0.221286	-0.159077	0.0840667	-0.0182569	-0.186331
1000	-0.0589355	-0.06805	-0.061796	-0.0322693	0.0869824	-0.15201	0.019143	-0.0158692	0.161066
1010	-0.0535737	-0.122924	-0.0588354	-0.324057	-0.0201481	-0.0486718	0.0303111	0.0169247	-0.100503
1020	-0.0523788	0.00223338	-0.0133685	-0.0553351	-0.0383427	-0.131684	0.103795	-0.0908069	-0.21305
1030	0.0168453	-0.0346277	-0.0371442	-0.172992	-0.0828117	-0.222993	0.118199	-0.0671332	-0.0859109
1040	-0.0135916	-0.00289245	-0.0386245	0.24569	-0.0491292	-0.106792	0.0676794	-0.0228286	-0.0033304
1050	-0.014189	-0.0663227	0.0404243	0.0565342	-0.152904	-0.252887	0.0361564	-0.0160876	0.0161165
1060	0.000732961	0.0828086	-0.0692278	-0.297527	0.0226337	-0.270315	0.104734	0.0227892	-0.183906
1070	0.0246042	0.0339485	-0.011284	-0.0645925	0.0108418	-0.166143	0.0532749	-0.0295551	0.0857571
1080	-0.0377571	-0.0149036	0.0107078	-0.0830038	-0.0450792	-0.180673	0.0357392	-0.0890744	-0.172561
1090	-0.0198495	0.172816	-0.0264346	-0.0818661	-0.152904	-0.232521	0.0744641	0.00367551	-0.0470664
1100	-0.0341726	0.102525	0.0142741	-0.163734	-0.125612	-0.125054	0.103273	-0.0486717	0.208033
1110	-0.0741547	-0.000337569	-0.0216915	0.0277019	-0.157279	-0.237523	0.0819794	-0.115354	-0.134497
1120	-0.0437312	0.0725248	0.0386419	0.0230887	-0.0696847	-0.143316	0.0478469	0.0521121	-0.0672902
1130	-0.00582518	0.0562354	-0.0412982	0.254916	-0.148182	-0.209297	0.0338602	-0.0317245	0.133534
1140	-0.0201482	0.099098	0.0451795	-0.00346284	-0.17411	-0.234188	0.0969056	-0.012404	0.164305
1150	-0.0389519	-0.11264	-0.0597266	-0.280253	-0.0892225	-0.38608	0.100976	0.0673166	0.118958
1160	-0.0846095	-0.0251874	0.0193253	0.229544	-0.164016	-0.0864659	0.135526	-0.00783232	-0.145842
1170	-0.0473008	0.0339485	-0.0181116	2.11328e-05	-0.111793	-0.183135	0.0636087	-0.0291183	0.0298827
1180	-0.0565608	0.0973827	0.0329956	-0.298716	-0.10876	-0.207232	0.0444023	0.0132324	-0.0794574
1190	-0.0607277	-0.0200455	-0.0166313	0.0300085	-0.151215	-0.235419	0.0658004	-0.0193489	-0.0810605
1200	-0.0174748	0.0090906	-0.0528839	-0.166062	-0.108089	-0.330063	0.0621469	-0.0202225	-0.104532
1210	-0.0863868	0.0768111	0.101643	-0.0807283	-0.0380171	-0.18107	0.0344863	-0.0947235	0.0452684
1220	-0.0598316	0.114524	-0.00593674	-0.0438022	-0.0949414	-0.263249	0.0540055	-0.0521515	-0.132894
1230	-0.0664032	0.0270913	0.0121941	-0.108397	-0.130659	-0.256182	0.047743	-0.0106569	0.0808984
1240	0.0081932	0.0922368	0.00684383	-0.0242014	-0.0791076	-0.209694	0.0730024	-0.0323797	-0.193607
1250	-0.0720637	0.0116615	0.103723	-0.048405	-0.0528333	-0.201	0.10797	-0.0384655	-0.00818082
1260	-0.0634161	-0.0766467	0.0231892	-0.136066	-0.116514	-0.163642	0.0258232	-0.00218323	0.0865668
1270	-0.0279146	-0.0123327	-0.0127643	0.0519211	-0.170081	-0.298105	0.0944005	-0.0319429	0.0306924
1280	-0.0556646	0.117099	0.0228917	0.1811	-0.029917	-0.142482	0.092626	0.00193711	-0.0664681
1290	-0.0344713	0.11881	0.00327898	0.0380815	-0.150868	-0.224224	0.0921043	-0.0252164	-0.0332961
1300	-0.0938545	0.0930965	0.0627137	-0.299854	-0.0366535	-0.192702	0.0672616	-0.0590963	0.00396989
1310	-0.0968416	-0.0320567	0.0127878	-0.0899339	-0.0946158	-0.290641	0.107866	-0.0947235	0.299537
1320	-0.0338739	-0.0157472	0.0481522	0.201859	-0.123251	-0.199729	0.10035	-0.0415085	0.0833277
1330	-0.10758	0.00137774	0.0383443	-0.0622653	-0.0861901	-0.171542	0.11298	0.0125816	0.0444586
1340	-0.0574569	0.107666	0.0217029	0.264142	-0.106399	-0.219658	0.0718546	0.0316953	-0.177411
1350	-0.0386532	-0.0826322	0.0124902	0.193786	-0.141446	-0.212195	0.0797871	-0.104275	-0.00735872
1360	-0.106385	0.0579508	0.00654776	0.131503	-0.125612	-0.0412082	0.0968012	-0.0582228	-0.0907613
1370	-0.0923609	-0.0603372	-0.00117858	0.024242	-0.141446	-0.241255	0.119034	-0.101887	-0.0705375
1380	-0.0407442	0.0639523	0.055581	-0.185662	-0.0636198	-0.130017	0.179783	0.0464644	0.0266436
1390	-0.0893739	0.042521	-0.00713006	-0.214521	-0.209828	-0.130453	0.0877202	-0.0352042	0.106811
1400	-0.0828172	-0.00120527	0.0214053	0.430232	-0.13302	-0.30144	0.0929394	-0.0578005	-0.115055
1410	-0.0840121	0.123956	-0.00950158	-0.26872	0.0468911	-0.127952	0.153166	-0.107754	0.151349
1420	-0.0840121	0.0699539	0.0448834	0.128044	-0.091909	-0.0901977	0.0786393	-0.0273857	-0.105354
1430	-0.0592342	0.0296622	-0.0291082	0.0104025	-0.0801252	-0.0457737	0.134691	-0.158363	0.192647
1440	-0.0583381	0.0665233	-0.00713006	-0.189127	-0.144132	-0.0607405	0.107448	-0.115354	-0.100503
1450	-0.025525	-0.00634717	-0.0172204	-0.303319	-0.0700103	-0.157409	0.208383	-0.0260754	0.0922352
1460	-0.0684942	0.150529	0.0505282	-0.196057	-0.186586	-0.186866	0.236983	-0.0829885	0.123816
1470	-0.0708838	0.0939521	-0.00385221	-0.0495946	-0.0912373	-0.146611	0.195857	-0.0756068	0.135963
1480	-0.0520801	-0.0235003	-0.0585333	-0.116465	-0.0225089	0.021029	0.13751	-0.0171795	0.0792789
1490	0.00610373	0.0133769	-0.0160422	0.28606	-0.129987	-0.0748339	0.131038	-0.0425859	0.239614
1500	-0.0443287	0.112812	-0.0398179	-0.237586	-0.236448	-0.281908	0.116216	0.0514613	0.155398
1510	-0.0264211	-0.0337841	0.0246741	0.259529	-0.0369995	-0.381514	0.245438	-0.0536657	0.0347413
1520	-0.0804276	-0.0534679	0.0335907	-0.159132	-0.150543	0.00110769	0.242411	-0.00566296	-0.0583704
1530	-0.0117993	-0.0269148	-0.000287371	0.2999	-0.197027	-0.337924	0.362866	-0.0832069	0.0873766
1540	-0.0300056	-0.0766467	-0.0166313	-0.257187	-0.0986455	-0.313469	0.211201	-0.0341122	0.197506
1550	-0.0201482	0.0879546	0.0433971	-0.110724	-0.161309	-0.385246	0.249613	-0.0330348	0.14649
1560	-0.0723624	0.0716652	-0.00148069	0.0530743	-0.14346	-0.115486	0.233539	0.00780168	-0.0964339
1570	-0.0320816	0.133384	-0.00830827	0.0761454	-0.0626022	-0.269482	0.222892	-0.103619	-0.000905192
1580	-0.0204469	-0.0217729	-0.00741706	-0.0507323	-0.092255	0.000279154	0.237505	-0.0727823	-0.0972559
1590	-0.0774405	0.194243	0.00654776	0.109591	0.0404904	-0.266544	0.257337	-0.0330348	0.0225947
1600	-0.060429	0.0313775	-0.0139576	-0.54551	-0.143114	-0.0943264	0.256293	0.00497859	0.307635
1610	-0.0693903	0.0690942	-0.023761	-0.205263	-0.189618	-0.157409	0.234061	-0.0193489	0.130295
1620	-0.112061	0.128242	-0.0760705	0.0334684	-0.176817	-0.20223	0.181453	-0.0910253	0.118958
1630	-0.105489	-0.0414969	-0.11113	-0.231794	-0.00938193	-0.142879	0.159116	-0.0104385	0.125436
1640	-0.0628187	0.0802377	-0.00802127	-0.137255	-0.0572089	-0.0640356	0.193979	-0.0265122	0.25338
1650	-0.0917635	0.1831	0.0267556	-0.059938	-0.0979738	-0.032911	0.150557	-0.06757	0.0112579
1660	-0.0681955	0.0245203	0.00951897	-0.12686	-0.0676495	0.050907	0.251179	-0.023047	-0.0794574
1670	-0.0965429	-0.0963305	0.0371556	0.128044	-0.254969	-0.179006	0.194396	-0.106881	0.125436
1680	-0.095348	0.0125212	-0.0359509	-0.114138	-0.0760752	-0.232958	0.179783	-0.118179	-0.0964339
1690	-0.0884777	-0.00461981	0.0187317	-0.0818661	-0.107071	-0.0192146	0.156715	0.0134493	0.36189
1700	-0.0926596	0.120525	0.0175429	-0.20066	-0.044082	-0.261978	0.211515	-0.0931947	0.246902
1710	-0.0592342	0.0510935	0.0410195	0.102671	-0.0332954	-0.203064	0.223623	-0.0460656	-0.0810605
1720	-0.0956467	0.0382348	0.0377507	-0.0611275	-0.0828117	-0.174004	0.215481	-0.120348	0.0274533
1730	-0.0714812	-0.00204886	0.0894591	-0.0818661	-0.132002	-0.292706	0.2064	-0.0740781	0.0663225
1740	-0.121007	-0.00634717	-0.0225827	0.0138624	-0.0875333	-0.23006	0.229677	-0.0147918	-0.105354
1750	-0.0359648	0.136811	0.0454771	-0.227191	-0.132674	-0.188534	0.311302	-0.0808191	0.318162
1760	-0.0831159	0.0630927	0.015759	0.0265486	-0.0258873	-0.141252	0.208279	-0.0358594	0.0331217
1770	-0.0678967	0.00137774	-0.0299994	-0.197195	-0.144804	0.0401166	0.213081	-0.0747333	0.00235035
1780	-0.0410429	0.000518076	-0.0502103	-0.166062	-0.0258873	-0.293937	0.227798	-0.0319429	0.0638932
1790	-0.116825	0.111097	-0.0374312	-0.127998	-0.164341	-0.128389	0.200555	-0.0836437	0.0266436
1800	-0.0481969	-0.0449115	0.0410195	-0.152201	-0.112464	-0.17444	0.179052	-0.0328164	-0.0284046
1810	-0.0100071	0.143672	0.0633073	-0.0922612	-0.0252157	-0.209694	0.188447	-0.086905	-0.16286
1820	-0.0702864	0.127383	0.130468	-0.0841933	-0.125266	0.0355551	0.251283	-0.0401981	0.225038
1830	-0.0786353	0.130813	0.0573634	0.220317	-0.0716995	-0.12299	0.232391	-0.101013	0.174022
1840	-0.0983351	0.10338	0.00535898	-0.0818661	0.00983231	-0.161141	0.248778	-0.0567086	0.104382
1850	-0.0744534	0.163384	-0.0668563	0.0542276	-0.0390143	-0.110524	0.269028	-0.0947235	-0.0640429
1860	-0.0580543	-0.0157472	0.0374531	-0.129135	-0.0740603	-0.0698714	0.313181	-0.0195673	0.403998
1870	-0.0783366	0.11881	0.00535898	-0.113	-0.109432	-0.0221127	0.479353	0.138125	0.220989
1880	-0.0535737	0.00737529	0.0582561	0.00117618	0.00848298	0.264213	0.450753	0.232828	0.229087
1890	-0.0777392	-0.00204886	0.1272	-0.242189	0.145942	0.157977	0.568076	0.30885	0.314113
1900	-0.0607277	0.175387	-0.0294103	0.0542276	0.221745	0.258406	0.719009	0.441997	0.438013
1910	-0.0840121	0.132528	0.0540946	-0.12686	0.242972	0.492463	0.775061	0.394646	0.645315
1920	-0.0798301	-0.132364	-0.00117858	0.0334684	0.343706	0.467563	0.780385	0.612288	0.757064
1930	-0.0365622	0.196814	0.0436946	-0.168389	0.513506	0.431873	0.840299	0.578403	0.574865
1940	-0.0544698	-0.0783338	0.154838	-0.0991913	0.591331	0.640202	0.909502	0.611852	0.630739
1950	-0.0577556	0.0279509	0.00238626	0.23877	0.574486	0.505743	1	0.808424	0.312494
1960	-0.0309017	0.0605217	0.0731137	-0.162597	0.559326	0.583348	0.931527	0.796695	0.544093
1970	-0.0335752	0.0365235	0.0225941	0.121124	0.645573	0.63273	0.850841	0.8119	0.59106
1980	-0.0664032	-0.0226165	-0.0380354	-0.236397	0.825482	0.662608	0.838942	0.716112	0.69795
1990	0.247193	0.109382	0.39109	-0.110724	0.903982	0.659706	0.911381	0.749779	0.851807
2000	0.57153	0.244819	0.573853	1	0.86389	0.558031	0.863262	0.766069	0.726292
2010	0.523789	0.207102	0.454982	0.568638	0.740244	0.636466	0.844891	1	1
2020	0.66522	0.369968	0.509068	0.84083	0.893537	0.358004	0.717026	0.742176	0.487409
2030	0.753838	0.478832	0.684996	0.668979	0.702848	0.63273	0.806166	0.691567	0.407237
2040	0.835893	0.418828	0.795544	0.635529	0.835927	0.664272	0.785499	0.56233	0.610495
2050	0.889899	0.577408	0.912334	0.826991	1	1	0.869734	0.645954	0.568386
2060	0.883334	0.561978	0.938188	0.544413	0.897243	0.758888	0.966494	0.722628	0.415335
2070	0.948082	0.697411	1	0.773934	0.863215	0.64352	0.954699	0.659855	0.580533
2080	0.957331	0.550835	0.909956	0.611309	0.988882	0.515286	0.971191	0.667675	0.464735
2090	0.966582	0.829417	0.934919	0.258376	0.850413	0.727763	0.991232	0.474361	0.534376
2100	1	0.721413	0.892423	0.295287	0.878039	0.462168	0.94948	0.385523	0.281722
2110	0.930776	0.815703	0.935217	0.743948	0.854455	0.522341	0.908772	0.480878	0.455828
2120	0.834997	0.84142	0.882022	0.460218	0.726096	0.115232	0.690618	0.269535	0.210462
2130	0.846037	0.67941	0.84339	-0.0218741	0.712619	-0.0117511	0.69949	0.21328	0.102762
2140	0.82903	0.907422	0.904014	0.314893	0.512496	0.083691	0.566302	0.282569	0.382944
2150	0.783378	0.829417	0.842795	0.410621	0.512832	0.0704115	0.530604	0.199812	0.307635
2160	0.747871	0.98457	0.969392	0.305666	0.49801	-0.0416449	0.51933	0.182871	0.28982
2170	0.760999	0.742845	0.988114	0.576711	0.512158	-0.148715	0.429459	0.148551	0.32707
2180	0.718033	1	0.905498	0.573251	0.441071	0.0488347	0.486973	0.231958	0.175642
2190	0.694759	0.96657	0.837744	0.483283	0.30833	0.00982574	0.493549	0.241734	0.221799
2200	0.65806	0.781417	0.665977	0.137275	0.225789	-0.114256	0.420274	0.201985	0.589441
2210	0.625834	0.80713	0.629126	0.259529	0.249034	-0.209297	0.410149	0.139864	0.162686
2220	0.550344	0.745415	0.548593	0.2999	0.166155	-0.0939294	0.419857	0.129438	0.48255
2230	0.494847	0.66484	0.455578	0.196093	0.218714	0.0679223	0.562753	0.238258	0.18455
2240	0.435171	0.624552	0.373855	0.144195	0.123032	-0.169875	0.657947	0.106848	0.212892
2250	0.327158	0.465113	0.204762	0.199553	0.0701371	-0.127118	0.832887	0.164842	0.523039
2260	0.272556	0.541406	0.247853	0.28952	0.0580094	-0.144983	0.762014	0.113147	0.335977
2270	0.241822	0.357109	0.0826239	0.379482	0.100122	0.0583785	0.713477	0.0766565	0.240424
2280	0.124262	0.384538	0.121851	-0.0772632	0.0485763	-0.0383102	0.594902	0.220665	0.168354
2290	0.0974084	0.338253	0.138195	0.175334	0.167841	0.0127278	0.534883	0.0356045	0.595109
2300	0.108746	0.238817	0.121553	-0.0957262	0.116293	0.178728	0.512024	0.113364	0.430725
2310	0.0624969	0.229389	0.100454	0.153421	0.156049	-0.0748339	0.500751	0.0358214	0.292249
2320	0.0481753	0.204531	0.0754912	0.227237	0.0479026	0.0380443	0.507536	0.152462	0.057415
2330	0.0526514	0.0922368	0.0698449	0.0196289	0.0394789	-0.100162	0.542399	0.180046	0.571626
2340	0.00341835	0.347681	0.0662785	0.0772987	0.0138742	0.0558893	0.501064	0.168317	0.213701
2350	-0.00791613	0.357109	0.104614	0.408314	-0.0225089	-0.0291792	0.433426	0.123573	0.445301
2360	-0.039848	0.279105	0.0101126	0.229544	-0.01679	0.00318398	0.410358	0.0214862	0.372417
2370	-0.0505866	0.113668	0.0520146	-0.220261	-0.00466029	-0.105562	0.367145	0.0851272	0.173213
2380	-0.0834146	0.39397	0.0214053	-0.292924	0.0859729	-0.0797964	0.36631	0.0471167	0.280913
2390	-0.0314842	0.138526	0.0671712	0.302206	0.0132006	-0.0797964	0.406913	0.0968564	0.197506
2400	-0.0840121	0.130813	0.0716288	0.107284	0.147963	0.0380443	0.321844	0.0534152	0.102762
2410	-0.0947506	0.106811	0.0124902	-0.140669	0.119999	0.0675094	0.339693	0.0195308	0.0833277
2420	-0.0628187	0.111953	0.0228917	-0.04494	0.0505972	0.0948983	0.361822	0.0660135	0.531137
2430	-0.0702864	0.0159478	0.0484483	-0.0691954	-0.107743	-0.125054	0.308797	0.0329984	0.463116
2440	-0.115332	0.143672	0.0701424	-0.136066	-0.177835	-0.22216	0.34105	0.0371245	0.1473
2450	-0.0658058	0.0879546	0.0315092	-0.0195986	0.00915663	-0.00138942	0.337606	0.17592	0.221799
2460	-0.0711825	0.16853	0.0537986	-0.0691954	0.0516087	-0.0885303	0.364118	0.0675335	0.177261
2470	-0.0714812	0.131669	0.00446626	-0.109535	0.0125269	0.0135575	0.30149	0.052329	0.414525
2480	-0.108775	0.199385	0.0240804	0.0230887	-0.074386	-0.114256	0.274977	0.0495059	0.306825
2490	-0.0887765	0.0528088	0.0900527	-0.294113	-0.0882049	-0.112191	0.311197	0.137691	0.348124
2500	-0.101307	0.109382	-0.0451651	-0.223726	-0.00466029	-0.0822974	0.344494	0.0336492	0.349743
2510	-0.0490931	0.0476669	0.00743897	-0.100329	-0.0198225	0.0127278	0.302847	0.108369	0.333548
2520	-0.116526	0.062237	0.0309156	0.086525
2530	-0.0517814	0.20196	0.024378	-0.154529
2540	-0.0849082	0.00223338	0.0228917	-0.246792
2550	-0.051184	0.102525	0.0303204	0.0277019
2560	-0.13294	0.0888102	-0.0496212	-0.0991913
2570	-0.113539	0.209673	-0.0169334	-0.04494
2580	-0.0872829	0.0999537	0.0805439	0.0980579
2590	-0.0857894	0.139386	0.0460707	-0.0253392
2600	-0.125189	0.0168075	-0.0273258	0.199553
2610	-0.0443287	0.0365235	0.0784639	-0.167199
2620	-0.0840121	0.0956674	0.0133829	-0.104932
2630	-0.115929	0.18396	0.0392371	0.00809594
2640	-0.0404455	0.0562354	-0.0115861	-0.0945368
2650	-0.126369	0.130813	0.0526098	0.133815
2660	-0.0825185	0.1531	-0.0659651	-0.146461
2670	-0.140991	0.195959	-0.0222806	0.0542276
2680	-0.0890752	0.110242	0.0329956	0.0703789
2690	-0.15382	0.191672	0.00238626	-0.221451

## Sheet: Fig5F-G CaImg
Rhod-3 AM light emission
Cell	Before PrRP 0 - 600 s	After PrRP 610 - 1200 s	After PrRP 1200 - 1800 s
CONTROL_14_11_2022_p4_f1_NEURON-1	-0.85	-13	-39
CONTROL_14_11_2022_p4_f1_NEURON-2	-0.65	2.6	24
CONTROL_14_11_2022_p4_f1_NEURON-3	-0.28	-14	4.4
CONTROL_14_11_2022_p4_f1_NEURON-4	-1.2	-16	-29
POMC-GFP_CTRL_14_11_2022_p4_f1_NEURON-5	-0.98	23	86
CONTROL_15_11_2022_p4_f1_NEURON-1	-0.91	-47	-62
CONTROL_15_11_2022_p4_f1_NEURON-2	0.81	-87	-105
CONTROL_15_11_2022_p4_f1_NEURON-3	-0.12	32	98
CONTROL_15_11_2022_p4_f1_NEURON-4	0.0078	-5.7	-29
POMC-GFP_CTRL_15_11_2022_p4_f1_NEURON-5	0.0094	16	101
CONTROL_15_11_2022_p4_f1_NEURON-6	0.65	-7.7	29
POMC-GFP_CTRL_15_11_2022_p4_f1_NEURON-7	-1.7	-39	-44
POMC-GFP_CTRL_15_11_2022_p4_f1_NEURON-8	-3.5	-139	-118

## Sheet: Fig5H CaImg
	DF/F0
Time (sec)	Cell1	Cell2	Cell3	Cell4	Cell5	Cell6
0	0.0336528	-0.199165	-0.186366	-0.0494995	-0.0111014	-0.130568
10	0.0663943	0.134138	-0.129549	-0.0376639	0.025612	0.0171245
20	0.0610663	0.428394	-0.0420306	-0.0418117	-0.125221	-0.0442861
30	0.0730973	0.328162	0.0224827	-0.0266506	-0.0378083	-0.0200289
40	0.0450823	0.177612	0.0263223	-0.0583674	-0.0760313	0.00238595
50	0.0457698	0.153057	0.0739318	0.122325	-0.0813727	-0.101398
60	0.0451682	0.157485	0.0831459	0.035889	-0.0514458	-0.0237135
70	0.03477	0.107168	-0.0205038	0.116347	-0.0200226	-0.0774477
80	0.0331372	0.0822104	0.047055	0.00830221	0.0190906	-0.026477
90	0.053418	0.374051	-0.0251267	0.0418676	-0.0701028	-0.0258629
100	0.041473	0.25812	-0.0520176	0.00738325	-0.128195	-0.0832817
110	0.0343403	-0.0453945	-0.104988	-0.148941	0.0831019	0.115381
120	0.0321919	-0.0474072	-0.0020825	-0.056508	-0.0475819	0.0831408
130	0.0419886	0.312865	0.0800722	-0.108463	-0.121073	-0.0114314
140	0.0355434	-0.00312793	0.0624132	-0.121336	-0.124047	-0.0491989
150	0.0426761	0.242824	0.015573	-0.0257209	-0.0490593	-0.0734561
160	0.0425042	0.35795	-0.0527587	-0.0772115	-0.0289249	-0.104468
170	0.0117392	-0.0357336	-0.0596755	-0.086866	0.0398367	-0.0590246
180	0.0123408	-0.0466022	-0.0112932	-0.151229	-0.0603292	0.0306348
190	0.0157782	-0.0441869	-0.0151397	-0.013778	0.0463563	-0.061481
200	-0.00209616	-0.126708	0.00865972	-0.0886896	-0.070993	-0.0166513
210	0.00761431	-0.0884663	0.0209476	0.0207172	0.0519855	-0.0363027
220	-0.00957257	-0.112619	-0.058158	0.0648525	0.0558381	-0.0277052
230	-0.00433049	-0.0735723	0.00635529	0.00508405	0.0223523	0.0263361
240	0.00116914	-0.133148	-0.0950006	0.023474	-0.0959005	-0.0531906
250	-0.00871321	0.103142	-0.0166925	2.79611e-05	0.0253147	-0.0332322
260	-0.00544765	0.062486	0.0055895	-0.00319378	0.00634898	-0.0120455
270	-0.0239238	-0.10658	-0.126479	-0.0965204	0.0315387	-0.0780618
280	-0.0246973	0.219879	0.0424462	0.0929005	0.0908071	0.0171245
290	-0.0209161	0.327357	0.112324	0.0708311	0.00545875	-0.00529036
300	-0.0348377	-0.0433819	0.0140343	0.07175	-0.0321828	0.101257
310	-0.038361	0.0995196	0.130755	-0.048248	0.038651	-0.0777548
320	-0.0313143	-0.0357336	0.0247872	-0.0326221	0.0110899	-0.0752984
330	-0.0524545	-0.121474	-0.131102	-0.0229676	0.0321315	0.0370829
340	-0.0377595	-0.13033	0.136896	-0.086866	0.0445777	0.0711657
350	-0.0429156	0.0431641	-0.038184	-0.0339808	0.0033847	-0.0842029
360	-0.0433453	-0.0377463	-0.0020825	0.0528988	0.0060516	-0.0230994
370	-0.0408532	-0.0377463	0.0178739	-0.021573	0.0445777	-0.0295475
380	-0.034408	-0.0514326	-0.091154	0.125082	0.109775	0.122136
390	-0.0409391	-0.103763	0.0562692	-0.0487129	0.0460589	0.0410746
400	-0.0356111	-0.106178	-0.000565042	0.0138196	-0.0994424	0.112311
410	-0.0449781	-0.137979	0.0624132	-0.0156016	-0.0271445	-0.0221783
420	-0.00450236	-0.0916866	0.0670185	0.091059	0.0641362	0.0708587
430	-0.0163615	-0.115839	-0.0489474	-0.0344457	-0.0878884	0.117224
440	-0.0267597	-0.117046	-0.058158	0.0620956	-0.0416533	0.0475227
450	-0.0354392	-0.125902	0.0547341	-0.0353754	0.17586	-0.0252488
460	-0.0310565	-0.0836358	0.166077	0.0832424	0.0472446	0.135647
470	-0.033033	-0.157703	-0.0819434	0.0014082	-0.0917334	-0.0491989
480	-0.0259003	-0.119462	0.0462857	0.0878408	-0.0149843	0.0487509
490	-0.00828353	-0.0518352	-0.114198	0.0248543	0.115404	-0.0826676
500	-0.0108616	-0.124292	0.00789393	-0.0487129	-0.0455173	0.00607058
510	-0.0024399	-0.148445	0.126147	-0.0955908	-0.0369181	0.00944816
520	-0.00656482	-0.17783	0.249008	0.0202559	0.0650246	0.0567343
530	-0.0122366	-0.179038	0.0209476	-0.0464244	0.075694	-0.00191279
540	-0.0107757	-0.134758	-0.0274206	0.0519798	0.0392439	0.122443
550	0.00288785	-0.125097	-0.0888601	0.0768061	-0.0170678	0.0742363
560	-0.0096585	0.122464	-0.0259031	0.0579584	0.107699	0.0146681
570	0.00855961	-0.0743774	-0.0289733	0.0414064	-0.0140941	0.0515144
580	-0.0150724	-0.12389	-0.0412542	0.0478427	0.0611719	0.0766927
590	-0.0101741	-0.158508	0.0508946	0.249217	0.0389465	0.0272572
600	0.0142314	-0.114229	-0.0627457	-0.00594709	0.0774726	-0.0105103
610	0.00598154	-0.0888688	-0.0427717	0.116347	0.160152	0.0653317
620	0.00297379	-0.0453945	0.098504	0.0441633	-0.0194355	0.0496721
630	-0.00613514	-0.10175	0.0739318	0.112667	0.117775	0.0361617
640	-0.00931476	0.0826129	0.0670185	0.0758872	0.00575612	0.0545849
650	-0.00433049	-0.0775977	0.115397	0.0832424	0.0276861	-7.04712e-05
660	-0.00802572	-0.0788053	-0.0489474	0.072669	0.114516	-0.0406014
670	-0.0096585	0.0991171	-0.0627457	0.0437056	0.143261	0.0112905
680	-0.00209616	-0.0224498	0.047055	0.131519	0.114811	0.118452
690	0.000567588	-0.0876612	-0.0112932	0.162323	-0.0223903	0.126742
700	-0.00974444	-0.095712	0.0938952	0.0777287	0.0893259	0.0714728
710	-0.0165334	-0.0848434	0.0677878	0.180252	0.114811	0.0779209
720	-0.010346	0.223099	0.0324662	0.306225	0.093474	0.0736222
730	-0.00372894	-0.044992	0.0316969	0.103013	0.199864	0.0370829
740	0.00727057	-0.095712	0.0286267	0.216113	0.105625	0.208418
750	-0.00527578	0.0761723	0.13613	0.209219	0.13111	0.0330912
760	-0.00286958	0.0451768	-0.0927068	0.160943	0.0958454	0.0601119
770	-0.00656482	-0.0405641	0.0324662	0.178872	0.154523	0.177406
780	-0.00587733	-0.144822	-0.0105521	0.0997945	0.184453	0.21763
790	0.000481652	-0.0639114	0.0178739	0.203702	0.0724343	0.0622612
800	-0.0060492	0.373649	0.150719	0.213814	0.111849	0.104635
810	0.00434876	-0.054653	0.0524297	0.277262	0.088733	0.192451
820	0.0138876	-0.0739748	0.0370715	0.307144	0.102365	0.102485
830	0.0243718	-0.0969196	0.0793064	0.286455	0.196307	0.141788
840	0.0114814	-0.0518352	0.151488	0.26347	0.301806	0.0794562
850	0.0469729	-0.0260727	0.0624132	0.164623	0.17912	0.0585766
860	0.0364887	-0.0667291	0.144575	0.178872	0.104143	0.0806844
870	0.0199031	-0.0156066	0.0685536	0.274963	0.0958454	0.117838
880	0.0207625	0.229137	0.126147	0.291972	0.167265	0.267065
890	0.0461135	-0.0365387	-0.0182099	0.211976	0.145927	0.119373
900	0.046801	-0.0256701	0.0731624	0.114509	0.148594	0.0416887
910	0.0620116	-0.0296955	0.147649	0.20692	0.0671005	0.121522
920	0.0684568	0.0174016	0.0823766	0.0791053	0.222089	0.186925
930	0.0638163	0.241213	0.0639483	0.166461	0.134963	0.16236
940	0.0804878	0.0121686	0.0140343	0.294733	0.220608	0.147622
950	0.0749879	-0.0119838	0.0148037	0.140715	0.322848	0.171572
960	0.103261	0.0113635	0.171452	0.322316	0.293509	0.174335
970	0.0848705	-0.050225	0.121538	0.379328	0.174081	0.0447592
980	0.0645037	0.2074	0.155328	0.24508	0.269209	0.0825267
990	0.0736129	0.28348	0.0961996	0.247376	0.228313	0.0831408
1000	0.0829799	0.192506	0.185275	0.289677	0.223275	0.186925
1010	0.0717223	0.0471895	0.145344	0.344386	0.210532	0.108012
1020	0.0757613	0.211023	0.161468	0.160024	0.368485	0.0579625
1030	0.0867611	0.159095	0.108484	0.228067	0.25943	0.0797632
1040	0.0710349	0.0496047	0.0700922	0.18347	0.218237	0.13841
1050	0.0759332	-0.00111523	0.153789	0.35542	0.143261	0.175871
1060	0.0644178	0.273819	-0.0251267	0.273582	0.331442	0.00668469
1070	0.0645037	0.10596	0.0608781	0.14531	0.367299	0.190916
1080	0.0830659	-0.0212422	0.00789393	0.227609	0.177934	0.213945
1090	0.0901126	0.0033127	0.1799	0.354501	0.242538	0.0625683
1100	0.101112	0.0391387	0.0570385	0.0827848	0.499767	0.0674811
1110	0.114003	0.179222	0.145344	0.339329	0.266838	0.131041
1120	0.0912297	0.0665114	0.077002	0.312204	0.200159	-0.0636304
1130	0.0958703	0.00210508	0.132291	0.296113	0.174081	0.0398464
1140	0.0937219	0.0274651	0.116163	0.294272	0.233943	0.0441451
1150	0.10137	0.0830155	0.232115	0.305768	0.218237	0.1249
1160	0.100425	0.0278676	0.100039	0.280019	0.264764	0.0699375
1170	0.0997374	0.0661088	0.141505	0.314961	0.373523	0.101257
1180	0.0897688	0.0673164	0.0217134	0.192206	0.274245	-0.0703855
1190	0.0952687	0.0314905	0.084681	0.425762	0.243426	-0.0243276
1200	0.105409	0.129307	0.176826	0.247376	0.276024	-0.072842
1210	0.127495	0.141384	0.199094	0.193586	0.251132	0.0392323
1220	0.130245	0.0367235	0.195255	0.293814	0.29588	-0.0528835
1230	0.125432	0.0584606	0.0416804	0.395418	0.192454	-0.0694644
1240	0.124315	0.0379311	0.236724	0.313584	0.190973	0.0115975
1250	0.119503	-0.0224498	0.133056	0.229447	0.193344	0.0478297
1260	0.112972	-0.0276828	0.0370715	0.328756	0.315438	-0.134867
1270	0.106269	0.122867	0.148414	0.3922	0.190085	0.0214232
1280	0.100339	0.022232	0.166077	0.273125	0.249946	-0.0716137
1290	0.0993077	0.0153889	0.199863	0.271744	0.464798	-0.0909581
1300	0.114776	0.0616809	0.116932	0.381165	0.284027	0.184161
1310	0.089597	-0.0123863	0.192954	0.316341	0.259132	-0.00866794
1320	0.0899407	0.0355158	0.159933	0.360476	0.409085	0.0533567
1330	0.0941516	0.00613048	0.263597	0.229908	0.301511	0.0739292
1340	0.0977609	-0.00192031	0.00328508	0.499783	0.364337	-0.0157302
1350	0.0876205	0.215451	0.140735	0.292434	0.343592	0.0822196
1360	0.111339	0.0749647	0.147649	0.409671	0.331737	0.0825267
1370	0.106612	0.123672	0.107718	0.399098	0.352779	0.0462945
1380	0.108073	0.0640961	0.376478	0.360476	0.441387	0.140867
1390	0.107042	0.0182067	0.0923601	0.692884	0.352481	0.197057
1400	0.109018	0.0765748	0.219827	0.289216	0.246389	0.122443
1410	0.116409	0.0826129	0.162238	0.365075	0.28521	0.043531
1420	0.114776	0.126892	0.213687	0.343005	0.381524	-0.00621152
1430	0.140213	0.0282701	0.212151	0.320478	0.388636	-0.0123526
1440	0.142018	0.25651	0.209847	0.308067	0.313067	0.0616471
1450	0.139869	0.280662	0.102344	0.529208	0.321958	0.0542779
1460	0.137463	0.0463844	0.118468	0.165542	0.344776	0.105556
1470	0.147174	0.122464	0.019409	0.332893	0.346852	0.084062
1480	0.137205	0.10918	0.193719	0.466683	0.400194	0.100336
1490	0.140986	0.141384	0.145344	0.280019	0.277803	0.136568
1500	0.14726	0.106765	0.14227	0.490129	0.375893	0.156833
1510	0.14176	0.0649012	0.23365	0.629436	0.496507	0.187539
1520	0.156971	0.209413	0.111558	0.341167	0.385376	0.147929
1530	0.164791	0.341446	0.18681	0.502082	0.387748	0.0244937
1540	0.181462	0.323331	0.156093	0.248298	0.373818	0.0736222
1550	0.164017	0.158693	0.166077	0.378409	0.419457	0.12797
1560	0.154135	0.108778	0.14995	0.381165	0.375597	0.163281
1570	0.169259	0.0858333	0.14995	0.423005	0.33648	0.187539
1580	0.178712	0.067719	0.153023	0.502544	0.322255	0.209953
1590	0.183525	0.179222	0.0862161	0.41565	0.332035	0.184161
1600	0.200798	0.290726	0.177596	0.437716	0.343295	0.257547
1610	0.206212	0.125685	0.157629	0.368754	0.405528	0.102485
1620	0.21386	0.298374	0.238259	0.468059	0.418864	0.101871
1630	0.20372	0.161511	0.141505	0.305768	0.551035	0.130734
1640	0.206298	0.0910663	0.192954	0.394961	0.333516	0.142709
1650	0.190915	0.291531	0.272045	0.457486	0.478133	0.108319
1660	0.202602	0.378479	0.150719	0.502544	0.3916	0.234518
1670	0.207157	0.122062	0.211382	0.408291	0.517844	0.213945
1680	0.210079	0.391361	0.180666	0.530127	0.297066	0.0717799
1690	0.196845	0.223904	0.223666	0.511279	0.311586	0.164203
1700	0.202001	0.167951	0.178361	0.423005	0.422419	0.111083
1710	0.229758	0.233968	0.221365	0.366455	0.406418	0.0312489
1720	0.234313	0.256107	0.175291	0.397718	0.539772	0.155912
1730	0.241617	0.169964	0.132291	0.514036	0.362558	0.127663
1740	0.238008	0.224709	0.232115	0.467141	0.450869	0.151921
1750	0.264906	0.472271	0.323494	0.429441	0.555183	0.178634
1760	0.257172	0.252082	0.128451	0.505762	0.39071	0.301148
1770	0.260695	0.238396	0.301223	0.368293	0.440201	0.224385
1780	0.272812	0.526211	0.202168	0.423463	0.439608	0.132269
1790	0.284241	0.213841	0.23365	0.382546	0.456796	0.0932735
1800	0.27221	0.268586	0.191415	0.407372	0.449981	0.139638
1810	0.293608	0.197739	0.349602	0.424843	0.423605	0.179555
1820	0.315522	0.111193	0.387993	0.413808	0.379745	0.13319
1830	0.305897	0.171172	0.36112	0.366455	0.455314	0.31865
1840	0.321795	0.149032	0.361886	0.394499	0.457388	0.266451
1850	0.382638	0.730701	0.308902	0.600011	0.537403	0.0625683
1860	0.43016	0.845827	0.432533	0.419787	0.490876	0.235746
1870	0.53715	1	0.639095	0.520015	0.395453	0.164817
1880	0.601172	0.958941	0.810331	0.621619	0.615639	0.314966
1890	0.686249	0.989132	0.788829	0.618862	0.775961	0.444542
1900	0.756286	0.89373	1	0.635872	0.850642	0.617105
1910	0.803465	0.905806	0.827225	0.773799	0.81508	0.737163
1920	0.842136	0.830128	0.867155	0.729664	0.81508	0.836648
1930	0.900486	0.935594	0.742758	0.75449	0.789001	0.989867
1940	0.902205	0.830933	0.728166	0.895635	0.837601	1
1950	0.937439	0.815637	0.784224	0.941151	0.863977	0.882092
1960	0.96004	0.752036	0.86562	0.792189	0.92384	0.689877
1970	0.963563	0.792692	0.874065	0.708056	0.862198	0.756814
1980	0.957118	0.783836	0.752738	0.73104	0.943399	0.631844
1990	0.994672	0.729896	0.721256	0.899772	0.877016	0.680051
2000	0.997594	0.680786	0.579967	0.758166	0.88235	0.587014
2010	0.993555	0.653414	0.512394	0.67587	0.902503	0.889154
2020	0.999141	0.727481	0.619128	0.901152	1	0.725802
2030	1	0.717417	0.636021	0.71771	0.851531	0.76142
2040	0.994844	0.703329	0.678256	0.634034	0.877609	0.564292
2050	0.974907	0.673943	0.626041	0.880463	0.75255	0.704001
2060	0.966055	0.520173	0.560769	0.679088	0.775073	0.635529
2070	0.970954	0.529834	0.723561	0.809199	0.811228	0.753437
2080	0.947236	0.392166	0.745829	0.862531	0.826341	0.692947
2090	0.961931	0.436847	0.459409	1	0.880868	0.755586
2100	0.939759	0.306827	0.466319	0.765525	0.964438	0.728873
2110	0.915181	0.314476	0.466319	0.909888	0.807375	0.816997
2120	0.872128	0.26134	0.58611	0.760007	0.770628	0.725802
2130	0.884073	0.310048	0.388763	0.862992	0.821303	0.552317
2140	0.893268	0.351509	0.311206	0.840004	0.987554	0.763876
2150	0.893096	0.282675	0.36803	0.726446	0.705728	0.615877
2160	0.883815	0.295556	0.503179	0.672652	0.637271	0.63123
2170	0.864909	0.247654	0.405656	0.603691	0.751365	0.57074
2180	0.879948	0.343056	0.358816	0.691961	0.713433	0.597147
2190	0.874362	0.322124	0.335779	0.754948	0.750476	0.690798
2200	0.879174	0.312865	0.563839	0.627137	0.727658	0.642284
2210	0.869034	0.264561	0.300457	0.845521	0.744252	0.600217
2220	0.861558	0.276234	0.296617	0.552196	0.839973	0.578417
2230	0.844198	0.266573	0.473229	0.617021	0.925321	0.521919
2240	0.851761	0.244434	0.290474	0.521392	0.736547	0.551089
2250	0.857604	0.301192	0.295848	0.497945	0.727361	0.408924
2260	0.864995	0.290726	0.298922	0.820695	0.640829	0.384359
2270	0.85305	0.260133	0.377244	0.704376	0.548961	0.417521
2280	0.867917	0.248459	0.319655	0.566449	0.670462	0.39572
2290	0.842909	0.28187	0.351137	0.557253	0.705135	0.372077
2300	0.853823	0.323734	0.276651	0.567368	0.928284	0.396642
2310	0.861558	0.328564	0.278189	0.609666	0.841454	0.359488
2320	0.827613	0.317696	0.353441	0.579783	0.691503	0.243729
2330	0.869722	0.35795	0.427158	0.669434	0.864274	0.352733
2340	0.841534	0.263353	0.261292	0.766444	0.571186	0.298078
2350	0.853737	0.328967	0.432533	0.563689	0.779221	0.349355
2360	0.845315	0.277442	0.428693	0.795407	0.676686	0.220393
2370	0.844026	0.226722	0.288938	0.591737	0.83612	0.296235
2380	0.833972	0.221086	0.402586	0.622538	0.913468	0.489371
2390	0.853995	0.248459	0.326564	0.915405	0.736547	0.349048
2400	0.856745	0.237591	0.429463	0.575185	0.727065	0.432567
2410	0.839902	0.264158	0.389532	0.626675	0.704245	0.220393
2420	0.850472	0.220684	0.400281	0.617021	0.949918	0.319264
2430	0.853479	0.26295	0.454035	0.689204	0.666016	0.328783
2440	0.861644	0.295959	0.272811	0.619781	0.729732	0.192759
2450	0.872128	0.301192	0.493962	0.6561	0.678464	0.342907
2460	0.866628	0.331785	0.322725	0.39082	0.641124	0.351198
2470	0.878229	0.284688	0.313511	0.597712	0.693282	0.385895
2480	0.863964	0.326552	0.378779	0.719548	0.746919	0.280576
2490	0.845745	0.312463	0.341923	0.649664	0.701875	0.358567
2500	0.841276	0.267781	0.1799	0.588519	0.739511	0.356111
2510	0.839558	0.250472	0.380318	0.572886	0.713136	0.309746
2520	0.829245	0.260938	0.447891	0.79127	0.866051	0.317422
2530	0.846175	0.279455	0.374174	0.833106	0.731511	0.344136
2540	0.825722	0.200154	0.521608	0.669434	0.722915	0.381596
2550	0.855284	0.283883	0.291243	0.75449	0.628085	0.149464
2560	0.842909	0.281467	0.542341	0.823913	0.702468	0.35304
2570	0.831136	0.273014	0.50241	0.691961	0.800856	0.253862
2580				0.73104	0.730325	0.271978

## Sheet: Fig5I-J CaImg
Rhod-3 AM light emission
Cell	Before PrRP 0 - 600 s	After PrRP 610 - 1200 s	After PrRP 1200 - 1800 s
POMC-GFP_PrRP_14_11_2022_p1_f1	-0.2394	26.66	97.33
POMC-GFP_PrRP_14_11_2022_p1_f1	0.3426	-1.526	-29.37
POMC-GFP_PrRP_14_11_2022_p1_f1	0.3649	-8.112	-14.72
POMC-GFP_PrRP_14_11_2022_p1_f1	1.567	19.07	92.16
POMC-GFP_PrRP_14_11_2022_p1_f1	0.01133	2.946	7.876
POMC-GFP_PrRP_14_11_2022_p3_f1_neuron 1	-0.03586	7.97	10.01
POMC-GFP_PrRP_14_11_2022_p3_f1_neuron 2	1.246	45.82	103.5
POMC-GFP_PrRP_14_11_2022_p3_f1_neuron 3	-0.00498	4.55	-7.213
POMC-GFP_PrRP_14_11_2022_p3_f1_neuron 4	-0.1663	-9.164	-4.63
POMC-GFP_PrRP_1_11_2022_p1_f1	0.28	128	233
POMC-GFP_PrRP_1_11_2022_p1_f1	-0.33	109	218
POMC-GFP_PrRP_1_11_2022_p1_f1	0.4	-35	-46
POMC-GFP_PrRP_1_11_2022_p1_f1	0.71	55	58
